# Supplementary material for: Main Challenges of Incorporating Environmental Impacts in the Economic Evaluation of Health Technology Assessment: A Scoping Review
Source: Int J Environ Res Public Health. 2023 Mar 11;20(6):4949. doi: 10.3390/ijerph20064949 (PMC10049058; doi:10.3390/ijerph20064949)
Supplement: Supplementary file 1 [file ijerph-20-04949-s001.zip]

Archive with 4 entries (4 files):
- TableS1_LiteratureSearch_v03.pdf
- TableS2_StudyCharacteristicsParameters_v04.pdf
- TableS3_StudyCharacteristicsEE_v04.pdf
- TableS4_Figure2-Refs_v02.pdf
